# Supplementary material for: Highly abundant core taxa in the blow within and across captive bottlenose dolphins provide evidence for a temporally stable airway microbiota
Source: BMC Microbiol. 2021 Jan 9;21:20. doi: 10.1186/s12866-020-02076-z (PMC7796641; doi:10.1186/s12866-020-02076-z)
Supplement: Supplementary file 1 — Additional file 1: Fig. S1. Shows a scatterplot of the technical contaminant zOTUs of control samples (‘TRUE’ in green) and dolphins blow zOTUs (‘FALSE’ in red). The R package decontam determined 157 technical contaminants which were then deleted from the 81 dolphin blow samples. Fig. S2. Shows a histogram of the technical contaminant zOTUs of control samples (bars on the left) and dolphins blow zOTUs (bars on the right). The R package decontam determined 157 technical contaminants which were then deleted from the 81 dolphin blow samples. The figure shows the bimodal division between dolphin zOTUs and technical control zOTUs. Fig. S3. Rarefaction curves of dolphin blow samples. The majority of samples was sampled to saturation. Fig. S4. Rarefaction curves of pool water samples. The majority of samples was sampled to saturation. Fig. S5. Shows a scatterplot of the contaminant zOTUs of pool water samples (‘TRUE’ in green) and dolphins blow zOTUs (‘FALSE’ in red). The R package decontam determined 520 water contaminants which were then deleted from the 81 dolphin blow samples. Fig. S6. Shows a histogram of the water contaminant zOTUs of pool water samples (bars on the left) and dolphins blow zOTUs (bars on the right). The R package decontam determined 520 water contaminants which were then deleted from the 81 dolphin blow samples. The figure shows the bimodal division between dolphin zOTUs and water zOTUs. Fig. S7. Shows the alpha diversity parameter, richness, across 37 weeks of sample collection in the 13 study dolphins. Fig. S8. Shows the alpha diversity parameter, Shannon-Wiener diversity, across 37 weeks of sample collection in the 13 study dolphins. Fig. S9. Shows the alpha diversity parameter, Chao1, across 37 weeks of sample collection in the 13 study dolphins. Fig. S10. Shows the alpha diversity parameter, ACE, across 37 weeks of sample collection in the 13 study dolphins. Fig. S11. nMDS plot based on Bray-Curtis dissimilarity matrix of 81 dolphin blow and 28 [file 12866_2020_2076_MOESM1_ESM.zip]

Archive with 2 entries (2 files):
- S1_RCode_Dolphin.blow.manuscript.nb.html
- Supplements_ManuscriptDolphins_2ndRevision_clean.docx
